# Supplementary material for: High-resolution density assessment assisted by deep learning of Dendrophyllia cornigera (Lamarck, 1816) and Phakellia ventilabrum (Linnaeus, 1767) in rocky circalittoral shelf of Bay of Biscay
Source: PeerJ. 2024 Mar 7;12:e17080. doi: 10.7717/peerj.17080 (PMC10924775; doi:10.7717/peerj.17080)
Supplement: Supplemental Information 1 — All the code for converting RAW images into available data for mapping. [file peerj-12-17080-s001.ipynb]

# %% [code]
!nvidia-smi

# %% [code]
import os
from google.colab import drive

drive.mount("/content/gdrive")

# %% [code]
# Instalar PyTorch y torchvision:
!pip install torch torchvision

# %% [code]
# Pip install method (recommended)

!pip install ultralytics

from IPython import display
display.clear_output()

import ultralytics
ultralytics.checks()

# %% [code]
from ultralytics import YOLO

from IPython.display import display, Image

# %% [code]
import pandas as pd
import matplotlib.pyplot as plt
from sklearn.linear_model import LinearRegression
from scipy import stats

# Cargar los datos del archivo .csv
data = pd.read_csv('/content/Regresión_cap.csv')

# Definir las variables x e y
x = data['Pixel-cm'].values.reshape(-1,1)
y = data['SUB1_Altitude'].values.reshape(-1,1)

# Crear el modelo de regresión lineal
model = LinearRegression()
model.fit(x, y)

# Calcular los residuos estudentizados
y_pred = model.predict(x)
residuals = y - y_pred
studentized_residuals = stats.zscore(residuals)

# Definir el umbral para detectar outliers
threshold = 3

# Filtrar los datos para eliminar outliers
filtered_data = data[abs(studentized_residuals) < threshold]

# Definir las variables x e y con los datos filtrados
x = filtered_data['SUB1_Altitude'].values.reshape(-1,1)
y = filtered_data['Pixel-cm'].values.reshape(-1,1)

# Crear el modelo de regresión lineal con los datos filtrados
model = LinearRegression()
model.fit(x, y)

# Predecir los valores de y para cada valor de x con los datos filtrados
y_pred = model.predict(x)

# Crear x_pred con los valores de x que van junto a y_pred
x_pred = x

# Mostrar la tabla con las alturas y el área predicha
print(filtered_data[['SUB1_Altitude', 'Pixel-cm']])

# Graficar los datos originales y la línea de regresión
plt.scatter(x_pred, y_pred)
plt.plot(x_pred, y_pred, color='red')
plt.ylabel('Pixel-cm')
plt.xlabel('Altura')
plt.show()

# %% [code]
# Definir la resolución de la imagen
resolution_x = 6048
resolution_y = 4024

# Calcular el área en píxeles de la imagen
area_pixels = resolution_x * resolution_y

# Calcular el área en cm^2 para cada altura en el archivo .csv
area_cm2 = area_pixels / y_pred**2

# Agregar la columna 'area_cm2' al archivo .csv
filtered_data = filtered_data.copy()
filtered_data.loc[:, 'area_cm2'] = area_cm2/10000
filtered_data.loc[:, 'SUB1_Altitude'] = x_pred

# Load the new data from the .xlsx file
new_data = pd.read_excel('/content/gdrive/MyDrive/Trabajo/telemetria/Capbreton/ICB20_TF08.xlsx')

# Convert the 'SUB1_Altitude' column to a numeric type
new_data['SUB1_Altitude'] = pd.to_numeric(new_data['SUB1_Altitude'], errors='coerce')

# Remove rows with NaN values in the 'SUB1_Altitude' column
new_data = new_data.dropna(subset=['SUB1_Altitude'])

# Extract the 'SUB1_Altitude' values from the new dataIA418_TF02
new_x = new_data['SUB1_Altitude'].values.reshape(-1, 1)

# Make predictions for the 'Pixel-cm' values using the model
new_y_pred = model.predict(new_x)

# Calculate the area in cm^2 for each altitude in the new data
new_area_m2 = area_pixels / new_y_pred**2

# Add a new column to the new data with the predicted 'Pixel-cm' values
new_data['Pixel-cm'] = new_y_pred

# Add a new column to the new data with the calculated 'area_cm2' values
new_data['area_m2'] = new_area_m2/10000

# Display the updated new data with the predicted 'Pixel-cm' and calculated 'area_cm2' columns
print(new_data[['SUB1_Altitude', 'Pixel-cm', 'area_m2']])

# Save the updated new data to an Excel file
new_data.to_excel('/content/IA418_TF22_updated.xlsx', index=False)


# %% [markdown]
## Inference with YOLOv8

# %% [code]
%cd /content/gdrive/MyDrive/Trabajo/Object_Detection/YOLOv8/YOLOv8_def
!yolo task=detect mode=predict model=/content/gdrive/MyDrive/Trabajo/Object_Detection/YOLOv8/YOLOv8_def/runs/detect/Train/Aug/weights/best.pt conf=0.5 source=/content/gdrive/MyDrive/Trabajo/Object_Detection/YOLOv8/YOLOv8_def/Dataset/predictions/ICB20/ICB20_TF08 save_json=True save=True 

# %% [code]
import re
import pandas as pd

resultados = """ 
image 1/206 /content/gdrive/MyDrive/Trabajo/Object_Detection/YOLOv8/YOLOv8_def/Dataset/predictions/ICB20/ICB20_TF08/ICB20_TF08_0008.JPG: 544x800 6 Phakellias, 2 Dendrophyllias, 110.8ms
image 2/206 /content/gdrive/MyDrive/Trabajo/Object_Detection/YOLOv8/YOLOv8_def/Dataset/predictions/ICB20/ICB20_TF08/ICB20_TF08_0009.JPG: 544x800 5 Phakellias, 109.1ms
image 3/206 /content/gdrive/MyDrive/Trabajo/Object_Detection/YOLOv8/YOLOv8_def/Dataset/predictions/ICB20/ICB20_TF08/ICB20_TF08_0010.JPG: 544x800 7 Phakellias, 3 Dendrophyllias, 109.1ms
image 4/206 /content/gdrive/MyDrive/Trabajo/Object_Detection/YOLOv8/YOLOv8_def/Dataset/predictions/ICB20/ICB20_TF08/ICB20_TF08_0011.JPG: 544x800 8 Phakellias, 3 Dendrophyllias, 82.5ms
image 5/206 /content/gdrive/MyDrive/Trabajo/Object_Detection/YOLOv8/YOLOv8_def/Dataset/predictions/ICB20/ICB20_TF08/ICB20_TF08_0012.JPG: 544x800 9 Phakellias, 2 Dendrophyllias, 80.2ms
image 6/206 /content/gdrive/MyDrive/Trabajo/Object_Detection/YOLOv8/YOLOv8_def/Dataset/predictions/ICB20/ICB20_TF08/ICB20_TF08_0013.JPG: 544x800 7 Phakellias, 3 Dendrophyllias, 80.1ms
image 7/206 /content/gdrive/MyDrive/Trabajo/Object_Detection/YOLOv8/YOLOv8_def/Dataset/predictions/ICB20/ICB20_TF08/ICB20_TF08_0014.JPG: 544x800 5 Phakellias, 4 Dendrophyllias, 109.0ms
image 8/206 /content/gdrive/MyDrive/Trabajo/Object_Detection/YOLOv8/YOLOv8_def/Dataset/predictions/ICB20/ICB20_TF08/ICB20_TF08_0015.JPG: 544x800 3 Phakellias, 3 Dendrophyllias, 83.8ms
image 9/206 /content/gdrive/MyDrive/Trabajo/Object_Detection/YOLOv8/YOLOv8_def/Dataset/predictions/ICB20/ICB20_TF08/ICB20_TF08_0016.JPG: 544x800 3 Phakellias, 3 Dendrophyllias, 109.1ms
image 10/206 /content/gdrive/MyDrive/Trabajo/Object_Detection/YOLOv8/YOLOv8_def/Dataset/predictions/ICB20/ICB20_TF08/ICB20_TF08_0017.JPG: 544x800 3 Phakellias, 2 Dendrophyllias, 83.7ms
image 11/206 /content/gdrive/MyDrive/Trabajo/Object_Detection/YOLOv8/YOLOv8_def/Dataset/predictions/ICB20/ICB20_TF08/ICB20_TF08_0018.JPG: 544x800 2 Phakellias, 6 Dendrophyllias, 109.1ms
image 12/206 /content/gdrive/MyDrive/Trabajo/Object_Detection/YOLOv8/YOLOv8_def/Dataset/predictions/ICB20/ICB20_TF08/ICB20_TF08_0019.JPG: 544x800 3 Phakellias, 1 Dendrophyllia, 100.2ms
image 13/206 /content/gdrive/MyDrive/Trabajo/Object_Detection/YOLOv8/YOLOv8_def/Dataset/predictions/ICB20/ICB20_TF08/ICB20_TF08_0020.JPG: 544x800 2 Phakellias, 2 Dendrophyllias, 82.5ms
image 14/206 /content/gdrive/MyDrive/Trabajo/Object_Detection/YOLOv8/YOLOv8_def/Dataset/predictions/ICB20/ICB20_TF08/ICB20_TF08_0021.JPG: 544x800 3 Phakellias, 4 Dendrophyllias, 109.1ms
image 15/206 /content/gdrive/MyDrive/Trabajo/Object_Detection/YOLOv8/YOLOv8_def/Dataset/predictions/ICB20/ICB20_TF08/ICB20_TF08_0022.JPG: 544x800 3 Phakellias, 4 Dendrophyllias, 83.8ms
image 16/206 /content/gdrive/MyDrive/Trabajo/Object_Detection/YOLOv8/YOLOv8_def/Dataset/predictions/ICB20/ICB20_TF08/ICB20_TF08_0023.JPG: 544x800 1 Dendrophyllia, 80.1ms
image 17/206 /content/gdrive/MyDrive/Trabajo/Object_Detection/YOLOv8/YOLOv8_def/Dataset/predictions/ICB20/ICB20_TF08/ICB20_TF08_0024.JPG: 544x800 3 Phakellias, 2 Dendrophyllias, 109.1ms
image 18/206 /content/gdrive/MyDrive/Trabajo/Object_Detection/YOLOv8/YOLOv8_def/Dataset/predictions/ICB20/ICB20_TF08/ICB20_TF08_0025.JPG: 544x800 1 Phakellia, 2 Dendrophyllias, 96.3ms
image 19/206 /content/gdrive/MyDrive/Trabajo/Object_Detection/YOLOv8/YOLOv8_def/Dataset/predictions/ICB20/ICB20_TF08/ICB20_TF08_0026.JPG: 544x800 1 Phakellia, 1 Dendrophyllia, 81.3ms
image 20/206 /content/gdrive/MyDrive/Trabajo/Object_Detection/YOLOv8/YOLOv8_def/Dataset/predictions/ICB20/ICB20_TF08/ICB20_TF08_0027.JPG: 544x800 10 Phakellias, 6 Dendrophyllias, 109.1ms
image 21/206 /content/gdrive/MyDrive/Trabajo/Object_Detection/YOLOv8/YOLOv8_def/Dataset/predictions/ICB20/ICB20_TF08/ICB20_TF08_0028.JPG: 544x800 10 Phakellias, 9 Dendrophyllias, 109.1ms
image 22/206 /content/gdrive/MyDrive/Trabajo/Object_Detection/YOLOv8/YOLOv8_def/Dataset/predictions/ICB20/ICB20_TF08/ICB20_TF08_0029.JPG: 544x800 1 Phakellia, 3 Dendrophyllias, 82.9ms
image 23/206 /content/gdrive/MyDrive/Trabajo/Object_Detection/YOLOv8/YOLOv8_def/Dataset/predictions/ICB20/ICB20_TF08/ICB20_TF08_0030.JPG: 544x800 6 Phakellias, 4 Dendrophyllias, 80.1ms
image 24/206 /content/gdrive/MyDrive/Trabajo/Object_Detection/YOLOv8/YOLOv8_def/Dataset/predictions/ICB20/ICB20_TF08/ICB20_TF08_0031.JPG: 544x800 5 Phakellias, 7 Dendrophyllias, 78.9ms
image 25/206 /content/gdrive/MyDrive/Trabajo/Object_Detection/YOLOv8/YOLOv8_def/Dataset/predictions/ICB20/ICB20_TF08/ICB20_TF08_0032.JPG: 544x800 15 Phakellias, 8 Dendrophyllias, 109.2ms
image 26/206 /content/gdrive/MyDrive/Trabajo/Object_Detection/YOLOv8/YOLOv8_def/Dataset/predictions/ICB20/ICB20_TF08/ICB20_TF08_0033.JPG: 544x800 14 Phakellias, 2 Dendrophyllias, 98.2ms
image 27/206 /content/gdrive/MyDrive/Trabajo/Object_Detection/YOLOv8/YOLOv8_def/Dataset/predictions/ICB20/ICB20_TF08/ICB20_TF08_0034.JPG: 544x800 10 Phakellias, 12 Dendrophyllias, 109.1ms
image 28/206 /content/gdrive/MyDrive/Trabajo/Object_Detection/YOLOv8/YOLOv8_def/Dataset/predictions/ICB20/ICB20_TF08/ICB20_TF08_0035.JPG: 544x800 10 Phakellias, 14 Dendrophyllias, 82.6ms
image 29/206 /content/gdrive/MyDrive/Trabajo/Object_Detection/YOLOv8/YOLOv8_def/Dataset/predictions/ICB20/ICB20_TF08/ICB20_TF08_0036.JPG: 544x800 2 Phakellias, 5 Dendrophyllias, 109.1ms
image 30/206 /content/gdrive/MyDrive/Trabajo/Object_Detection/YOLOv8/YOLOv8_def/Dataset/predictions/ICB20/ICB20_TF08/ICB20_TF08_0037.JPG: 544x800 1 Phakellia, 6 Dendrophyllias, 102.2ms
image 31/206 /content/gdrive/MyDrive/Trabajo/Object_Detection/YOLOv8/YOLOv8_def/Dataset/predictions/ICB20/ICB20_TF08/ICB20_TF08_0038.JPG: 544x800 1 Phakellia, 9 Dendrophyllias, 82.5ms
image 32/206 /content/gdrive/MyDrive/Trabajo/Object_Detection/YOLOv8/YOLOv8_def/Dataset/predictions/ICB20/ICB20_TF08/ICB20_TF08_0039.JPG: 544x800 6 Dendrophyllias, 109.1ms
image 33/206 /content/gdrive/MyDrive/Trabajo/Object_Detection/YOLOv8/YOLOv8_def/Dataset/predictions/ICB20/ICB20_TF08/ICB20_TF08_0040.JPG: 544x800 2 Dendrophyllias, 82.5ms
image 34/206 /content/gdrive/MyDrive/Trabajo/Object_Detection/YOLOv8/YOLOv8_def/Dataset/predictions/ICB20/ICB20_TF08/ICB20_TF08_0041.JPG: 544x800 2 Phakellias, 1 Dendrophyllia, 109.3ms
image 35/206 /content/gdrive/MyDrive/Trabajo/Object_Detection/YOLOv8/YOLOv8_def/Dataset/predictions/ICB20/ICB20_TF08/ICB20_TF08_0042.JPG: 544x800 1 Phakellia, 109.2ms
image 36/206 /content/gdrive/MyDrive/Trabajo/Object_Detection/YOLOv8/YOLOv8_def/Dataset/predictions/ICB20/ICB20_TF08/ICB20_TF08_0043.JPG: 544x800 3 Phakellias, 1 Dendrophyllia, 82.5ms
image 37/206 /content/gdrive/MyDrive/Trabajo/Object_Detection/YOLOv8/YOLOv8_def/Dataset/predictions/ICB20/ICB20_TF08/ICB20_TF08_0044.JPG: 544x800 4 Dendrophyllias, 109.1ms
image 38/206 /content/gdrive/MyDrive/Trabajo/Object_Detection/YOLOv8/YOLOv8_def/Dataset/predictions/ICB20/ICB20_TF08/ICB20_TF08_0045.JPG: 544x800 (no detections), 109.1ms
image 39/206 /content/gdrive/MyDrive/Trabajo/Object_Detection/YOLOv8/YOLOv8_def/Dataset/predictions/ICB20/ICB20_TF08/ICB20_TF08_0046.JPG: 544x800 (no detections), 83.8ms
image 40/206 /content/gdrive/MyDrive/Trabajo/Object_Detection/YOLOv8/YOLOv8_def/Dataset/predictions/ICB20/ICB20_TF08/ICB20_TF08_0047.JPG: 544x800 2 Phakellias, 2 Dendrophyllias, 80.2ms
image 41/206 /content/gdrive/MyDrive/Trabajo/Object_Detection/YOLOv8/YOLOv8_def/Dataset/predictions/ICB20/ICB20_TF08/ICB20_TF08_0048.JPG: 544x800 5 Phakellias, 4 Dendrophyllias, 109.1ms
image 42/206 /content/gdrive/MyDrive/Trabajo/Object_Detection/YOLOv8/YOLOv8_def/Dataset/predictions/ICB20/ICB20_TF08/ICB20_TF08_0049.JPG: 544x800 2 Phakellias, 2 Dendrophyllias, 109.1ms
image 43/206 /content/gdrive/MyDrive/Trabajo/Object_Detection/YOLOv8/YOLOv8_def/Dataset/predictions/ICB20/ICB20_TF08/ICB20_TF08_0050.JPG: 544x800 3 Phakellias, 86.5ms
image 44/206 /content/gdrive/MyDrive/Trabajo/Object_Detection/YOLOv8/YOLOv8_def/Dataset/predictions/ICB20/ICB20_TF08/ICB20_TF08_0051.JPG: 544x800 2 Phakellias, 3 Dendrophyllias, 80.1ms
image 45/206 /content/gdrive/MyDrive/Trabajo/Object_Detection/YOLOv8/YOLOv8_def/Dataset/predictions/ICB20/ICB20_TF08/ICB20_TF08_0052.JPG: 544x800 4 Phakellias, 3 Dendrophyllias, 109.2ms
image 46/206 /content/gdrive/MyDrive/Trabajo/Object_Detection/YOLOv8/YOLOv8_def/Dataset/predictions/ICB20/ICB20_TF08/ICB20_TF08_0053.JPG: 544x800 1 Phakellia, 5 Dendrophyllias, 107.6ms
image 47/206 /content/gdrive/MyDrive/Trabajo/Object_Detection/YOLOv8/YOLOv8_def/Dataset/predictions/ICB20/ICB20_TF08/ICB20_TF08_0054.JPG: 544x800 2 Phakellias, 6 Dendrophyllias, 98.2ms
image 48/206 /content/gdrive/MyDrive/Trabajo/Object_Detection/YOLOv8/YOLOv8_def/Dataset/predictions/ICB20/ICB20_TF08/ICB20_TF08_0055.JPG: 544x800 7 Phakellias, 3 Dendrophyllias, 86.6ms
image 49/206 /content/gdrive/MyDrive/Trabajo/Object_Detection/YOLOv8/YOLOv8_def/Dataset/predictions/ICB20/ICB20_TF08/ICB20_TF08_0056.JPG: 544x800 1 Phakellia, 5 Dendrophyllias, 80.1ms
image 50/206 /content/gdrive/MyDrive/Trabajo/Object_Detection/YOLOv8/YOLOv8_def/Dataset/predictions/ICB20/ICB20_TF08/ICB20_TF08_0057.JPG: 544x800 6 Phakellias, 3 Dendrophyllias, 78.9ms
image 51/206 /content/gdrive/MyDrive/Trabajo/Object_Detection/YOLOv8/YOLOv8_def/Dataset/predictions/ICB20/ICB20_TF08/ICB20_TF08_0058.JPG: 544x800 1 Phakellia, 6 Dendrophyllias, 109.1ms
image 52/206 /content/gdrive/MyDrive/Trabajo/Object_Detection/YOLOv8/YOLOv8_def/Dataset/predictions/ICB20/ICB20_TF08/ICB20_TF08_0059.JPG: 544x800 1 Phakellia, 5 Dendrophyllias, 100.2ms
image 53/206 /content/gdrive/MyDrive/Trabajo/Object_Detection/YOLOv8/YOLOv8_def/Dataset/predictions/ICB20/ICB20_TF08/ICB20_TF08_0060.JPG: 544x800 2 Phakellias, 1 Dendrophyllia, 82.5ms
image 54/206 /content/gdrive/MyDrive/Trabajo/Object_Detection/YOLOv8/YOLOv8_def/Dataset/predictions/ICB20/ICB20_TF08/ICB20_TF08_0061.JPG: 544x800 4 Phakellias, 80.1ms
image 55/206 /content/gdrive/MyDrive/Trabajo/Object_Detection/YOLOv8/YOLOv8_def/Dataset/predictions/ICB20/ICB20_TF08/ICB20_TF08_0062.JPG: 544x800 (no detections), 109.4ms
image 56/206 /content/gdrive/MyDrive/Trabajo/Object_Detection/YOLOv8/YOLOv8_def/Dataset/predictions/ICB20/ICB20_TF08/ICB20_TF08_0063.JPG: 544x800 1 Phakellia, 83.9ms
image 57/206 /content/gdrive/MyDrive/Trabajo/Object_Detection/YOLOv8/YOLOv8_def/Dataset/predictions/ICB20/ICB20_TF08/ICB20_TF08_0064.JPG: 544x800 (no detections), 109.2ms
image 58/206 /content/gdrive/MyDrive/Trabajo/Object_Detection/YOLOv8/YOLOv8_def/Dataset/predictions/ICB20/ICB20_TF08/ICB20_TF08_0065.JPG: 544x800 3 Phakellias, 83.8ms
image 59/206 /content/gdrive/MyDrive/Trabajo/Object_Detection/YOLOv8/YOLOv8_def/Dataset/predictions/ICB20/ICB20_TF08/ICB20_TF08_0066.JPG: 544x800 (no detections), 80.1ms
image 60/206 /content/gdrive/MyDrive/Trabajo/Object_Detection/YOLOv8/YOLOv8_def/Dataset/predictions/ICB20/ICB20_TF08/ICB20_TF08_0067.JPG: 544x800 3 Phakellias, 1 Dendrophyllia, 107.4ms
image 61/206 /content/gdrive/MyDrive/Trabajo/Object_Detection/YOLOv8/YOLOv8_def/Dataset/predictions/ICB20/ICB20_TF08/ICB20_TF08_0068.JPG: 544x800 5 Phakellias, 4 Dendrophyllias, 96.4ms
image 62/206 /content/gdrive/MyDrive/Trabajo/Object_Detection/YOLOv8/YOLOv8_def/Dataset/predictions/ICB20/ICB20_TF08/ICB20_TF08_0069.JPG: 544x800 5 Phakellias, 1 Dendrophyllia, 109.1ms
image 63/206 /content/gdrive/MyDrive/Trabajo/Object_Detection/YOLOv8/YOLOv8_def/Dataset/predictions/ICB20/ICB20_TF08/ICB20_TF08_0070.JPG: 544x800 3 Phakellias, 4 Dendrophyllias, 102.3ms
image 64/206 /content/gdrive/MyDrive/Trabajo/Object_Detection/YOLOv8/YOLOv8_def/Dataset/predictions/ICB20/ICB20_TF08/ICB20_TF08_0071.JPG: 544x800 3 Phakellias, 82.6ms
image 65/206 /content/gdrive/MyDrive/Trabajo/Object_Detection/YOLOv8/YOLOv8_def/Dataset/predictions/ICB20/ICB20_TF08/ICB20_TF08_0072.JPG: 544x800 6 Phakellias, 3 Dendrophyllias, 109.2ms
image 66/206 /content/gdrive/MyDrive/Trabajo/Object_Detection/YOLOv8/YOLOv8_def/Dataset/predictions/ICB20/ICB20_TF08/ICB20_TF08_0073.JPG: 544x800 15 Phakellias, 5 Dendrophyllias, 109.1ms
image 67/206 /content/gdrive/MyDrive/Trabajo/Object_Detection/YOLOv8/YOLOv8_def/Dataset/predictions/ICB20/ICB20_TF08/ICB20_TF08_0074.JPG: 544x800 11 Phakellias, 9 Dendrophyllias, 82.5ms
image 68/206 /content/gdrive/MyDrive/Trabajo/Object_Detection/YOLOv8/YOLOv8_def/Dataset/predictions/ICB20/ICB20_TF08/ICB20_TF08_0075.JPG: 544x800 11 Phakellias, 7 Dendrophyllias, 80.0ms
image 69/206 /content/gdrive/MyDrive/Trabajo/Object_Detection/YOLOv8/YOLOv8_def/Dataset/predictions/ICB20/ICB20_TF08/ICB20_TF08_0076.JPG: 544x800 2 Phakellias, 2 Dendrophyllias, 78.9ms
image 70/206 /content/gdrive/MyDrive/Trabajo/Object_Detection/YOLOv8/YOLOv8_def/Dataset/predictions/ICB20/ICB20_TF08/ICB20_TF08_0077.JPG: 544x800 2 Dendrophyllias, 109.1ms
image 71/206 /content/gdrive/MyDrive/Trabajo/Object_Detection/YOLOv8/YOLOv8_def/Dataset/predictions/ICB20/ICB20_TF08/ICB20_TF08_0078.JPG: 544x800 2 Phakellias, 2 Dendrophyllias, 109.1ms
image 72/206 /content/gdrive/MyDrive/Trabajo/Object_Detection/YOLOv8/YOLOv8_def/Dataset/predictions/ICB20/ICB20_TF08/ICB20_TF08_0079.JPG: 544x800 3 Phakellias, 109.1ms
image 73/206 /content/gdrive/MyDrive/Trabajo/Object_Detection/YOLOv8/YOLOv8_def/Dataset/predictions/ICB20/ICB20_TF08/ICB20_TF08_0080.JPG: 544x800 1 Dendrophyllia, 83.8ms
image 74/206 /content/gdrive/MyDrive/Trabajo/Object_Detection/YOLOv8/YOLOv8_def/Dataset/predictions/ICB20/ICB20_TF08/ICB20_TF08_0081.JPG: 544x800 2 Phakellias, 1 Dendrophyllia, 80.2ms
image 75/206 /content/gdrive/MyDrive/Trabajo/Object_Detection/YOLOv8/YOLOv8_def/Dataset/predictions/ICB20/ICB20_TF08/ICB20_TF08_0082.JPG: 544x800 (no detections), 109.1ms
image 76/206 /content/gdrive/MyDrive/Trabajo/Object_Detection/YOLOv8/YOLOv8_def/Dataset/predictions/ICB20/ICB20_TF08/ICB20_TF08_0083.JPG: 544x800 2 Phakellias, 5 Dendrophyllias, 88.2ms
image 77/206 /content/gdrive/MyDrive/Trabajo/Object_Detection/YOLOv8/YOLOv8_def/Dataset/predictions/ICB20/ICB20_TF08/ICB20_TF08_0084.JPG: 544x800 (no detections), 109.1ms
image 78/206 /content/gdrive/MyDrive/Trabajo/Object_Detection/YOLOv8/YOLOv8_def/Dataset/predictions/ICB20/ICB20_TF08/ICB20_TF08_0085.JPG: 544x800 2 Phakellias, 2 Dendrophyllias, 83.8ms
image 79/206 /content/gdrive/MyDrive/Trabajo/Object_Detection/YOLOv8/YOLOv8_def/Dataset/predictions/ICB20/ICB20_TF08/ICB20_TF08_0086.JPG: 544x800 7 Phakellias, 80.1ms
image 80/206 /content/gdrive/MyDrive/Trabajo/Object_Detection/YOLOv8/YOLOv8_def/Dataset/predictions/ICB20/ICB20_TF08/ICB20_TF08_0087.JPG: 544x800 11 Phakellias, 3 Dendrophyllias, 80.1ms
image 81/206 /content/gdrive/MyDrive/Trabajo/Object_Detection/YOLOv8/YOLOv8_def/Dataset/predictions/ICB20/ICB20_TF08/ICB20_TF08_0088.JPG: 544x800 12 Phakellias, 1 Dendrophyllia, 109.1ms
image 82/206 /content/gdrive/MyDrive/Trabajo/Object_Detection/YOLOv8/YOLOv8_def/Dataset/predictions/ICB20/ICB20_TF08/ICB20_TF08_0089.JPG: 544x800 3 Phakellias, 3 Dendrophyllias, 82.5ms
image 83/206 /content/gdrive/MyDrive/Trabajo/Object_Detection/YOLOv8/YOLOv8_def/Dataset/predictions/ICB20/ICB20_TF08/ICB20_TF08_0090.JPG: 544x800 1 Phakellia, 1 Dendrophyllia, 80.0ms
image 84/206 /content/gdrive/MyDrive/Trabajo/Object_Detection/YOLOv8/YOLOv8_def/Dataset/predictions/ICB20/ICB20_TF08/ICB20_TF08_0091.JPG: 544x800 2 Phakellias, 1 Dendrophyllia, 107.7ms
image 85/206 /content/gdrive/MyDrive/Trabajo/Object_Detection/YOLOv8/YOLOv8_def/Dataset/predictions/ICB20/ICB20_TF08/ICB20_TF08_0092.JPG: 544x800 1 Phakellia, 7 Dendrophyllias, 109.1ms
image 86/206 /content/gdrive/MyDrive/Trabajo/Object_Detection/YOLOv8/YOLOv8_def/Dataset/predictions/ICB20/ICB20_TF08/ICB20_TF08_0093.JPG: 544x800 3 Phakellias, 109.1ms
image 87/206 /content/gdrive/MyDrive/Trabajo/Object_Detection/YOLOv8/YOLOv8_def/Dataset/predictions/ICB20/ICB20_TF08/ICB20_TF08_0094.JPG: 544x800 (no detections), 82.6ms
image 88/206 /content/gdrive/MyDrive/Trabajo/Object_Detection/YOLOv8/YOLOv8_def/Dataset/predictions/ICB20/ICB20_TF08/ICB20_TF08_0095.JPG: 544x800 (no detections), 109.1ms
image 89/206 /content/gdrive/MyDrive/Trabajo/Object_Detection/YOLOv8/YOLOv8_def/Dataset/predictions/ICB20/ICB20_TF08/ICB20_TF08_0096.JPG: 544x800 1 Dendrophyllia, 83.8ms
image 90/206 /content/gdrive/MyDrive/Trabajo/Object_Detection/YOLOv8/YOLOv8_def/Dataset/predictions/ICB20/ICB20_TF08/ICB20_TF08_0097.JPG: 544x800 1 Phakellia, 109.1ms
image 91/206 /content/gdrive/MyDrive/Trabajo/Object_Detection/YOLOv8/YOLOv8_def/Dataset/predictions/ICB20/ICB20_TF08/ICB20_TF08_0098.JPG: 544x800 (no detections), 109.1ms
image 92/206 /content/gdrive/MyDrive/Trabajo/Object_Detection/YOLOv8/YOLOv8_def/Dataset/predictions/ICB20/ICB20_TF08/ICB20_TF08_0099.JPG: 544x800 2 Phakellias, 2 Dendrophyllias, 83.8ms
image 93/206 /content/gdrive/MyDrive/Trabajo/Object_Detection/YOLOv8/YOLOv8_def/Dataset/predictions/ICB20/ICB20_TF08/ICB20_TF08_0100.JPG: 544x800 4 Phakellias, 80.0ms
image 94/206 /content/gdrive/MyDrive/Trabajo/Object_Detection/YOLOv8/YOLOv8_def/Dataset/predictions/ICB20/ICB20_TF08/ICB20_TF08_0101.JPG: 544x800 1 Phakellia, 1 Dendrophyllia, 109.2ms
image 95/206 /content/gdrive/MyDrive/Trabajo/Object_Detection/YOLOv8/YOLOv8_def/Dataset/predictions/ICB20/ICB20_TF08/ICB20_TF08_0102.JPG: 544x800 2 Phakellias, 91.9ms
image 96/206 /content/gdrive/MyDrive/Trabajo/Object_Detection/YOLOv8/YOLOv8_def/Dataset/predictions/ICB20/ICB20_TF08/ICB20_TF08_0103.JPG: 544x800 (no detections), 109.1ms
image 97/206 /content/gdrive/MyDrive/Trabajo/Object_Detection/YOLOv8/YOLOv8_def/Dataset/predictions/ICB20/ICB20_TF08/ICB20_TF08_0104.JPG: 544x800 1 Phakellia, 1 Dendrophyllia, 85.2ms
image 98/206 /content/gdrive/MyDrive/Trabajo/Object_Detection/YOLOv8/YOLOv8_def/Dataset/predictions/ICB20/ICB20_TF08/ICB20_TF08_0105.JPG: 544x800 (no detections), 109.1ms
image 99/206 /content/gdrive/MyDrive/Trabajo/Object_Detection/YOLOv8/YOLOv8_def/Dataset/predictions/ICB20/ICB20_TF08/ICB20_TF08_0106.JPG: 544x800 1 Dendrophyllia, 83.8ms
image 100/206 /content/gdrive/MyDrive/Trabajo/Object_Detection/YOLOv8/YOLOv8_def/Dataset/predictions/ICB20/ICB20_TF08/ICB20_TF08_0107.JPG: 544x800 1 Phakellia, 1 Dendrophyllia, 80.0ms
image 101/206 /content/gdrive/MyDrive/Trabajo/Object_Detection/YOLOv8/YOLOv8_def/Dataset/predictions/ICB20/ICB20_TF08/ICB20_TF08_0108.JPG: 544x800 1 Phakellia, 1 Dendrophyllia, 109.1ms
image 102/206 /content/gdrive/MyDrive/Trabajo/Object_Detection/YOLOv8/YOLOv8_def/Dataset/predictions/ICB20/ICB20_TF08/ICB20_TF08_0109.JPG: 544x800 1 Dendrophyllia, 104.4ms
image 103/206 /content/gdrive/MyDrive/Trabajo/Object_Detection/YOLOv8/YOLOv8_def/Dataset/predictions/ICB20/ICB20_TF08/ICB20_TF08_0110.JPG: 544x800 2 Phakellias, 2 Dendrophyllias, 82.6ms
image 104/206 /content/gdrive/MyDrive/Trabajo/Object_Detection/YOLOv8/YOLOv8_def/Dataset/predictions/ICB20/ICB20_TF08/ICB20_TF08_0111.JPG: 544x800 1 Phakellia, 3 Dendrophyllias, 80.1ms
image 105/206 /content/gdrive/MyDrive/Trabajo/Object_Detection/YOLOv8/YOLOv8_def/Dataset/predictions/ICB20/ICB20_TF08/ICB20_TF08_0112.JPG: 544x800 2 Phakellias, 4 Dendrophyllias, 109.1ms
image 106/206 /content/gdrive/MyDrive/Trabajo/Object_Detection/YOLOv8/YOLOv8_def/Dataset/predictions/ICB20/ICB20_TF08/ICB20_TF08_0113.JPG: 544x800 4 Phakellias, 1 Dendrophyllia, 109.2ms
image 107/206 /content/gdrive/MyDrive/Trabajo/Object_Detection/YOLOv8/YOLOv8_def/Dataset/predictions/ICB20/ICB20_TF08/ICB20_TF08_0114.JPG: 544x800 4 Phakellias, 4 Dendrophyllias, 109.1ms
image 108/206 /content/gdrive/MyDrive/Trabajo/Object_Detection/YOLOv8/YOLOv8_def/Dataset/predictions/ICB20/ICB20_TF08/ICB20_TF08_0115.JPG: 544x800 7 Phakellias, 3 Dendrophyllias, 109.1ms
image 109/206 /content/gdrive/MyDrive/Trabajo/Object_Detection/YOLOv8/YOLOv8_def/Dataset/predictions/ICB20/ICB20_TF08/ICB20_TF08_0116.JPG: 544x800 1 Phakellia, 1 Dendrophyllia, 86.6ms
image 110/206 /content/gdrive/MyDrive/Trabajo/Object_Detection/YOLOv8/YOLOv8_def/Dataset/predictions/ICB20/ICB20_TF08/ICB20_TF08_0117.JPG: 544x800 1 Phakellia, 1 Dendrophyllia, 80.1ms
image 111/206 /content/gdrive/MyDrive/Trabajo/Object_Detection/YOLOv8/YOLOv8_def/Dataset/predictions/ICB20/ICB20_TF08/ICB20_TF08_0118.JPG: 544x800 4 Phakellias, 5 Dendrophyllias, 109.1ms
image 112/206 /content/gdrive/MyDrive/Trabajo/Object_Detection/YOLOv8/YOLOv8_def/Dataset/predictions/ICB20/ICB20_TF08/ICB20_TF08_0119.JPG: 544x800 4 Phakellias, 2 Dendrophyllias, 82.5ms
image 113/206 /content/gdrive/MyDrive/Trabajo/Object_Detection/YOLOv8/YOLOv8_def/Dataset/predictions/ICB20/ICB20_TF08/ICB20_TF08_0120.JPG: 544x800 2 Phakellias, 4 Dendrophyllias, 109.1ms
image 114/206 /content/gdrive/MyDrive/Trabajo/Object_Detection/YOLOv8/YOLOv8_def/Dataset/predictions/ICB20/ICB20_TF08/ICB20_TF08_0121.JPG: 544x800 1 Phakellia, 2 Dendrophyllias, 109.2ms
image 115/206 /content/gdrive/MyDrive/Trabajo/Object_Detection/YOLOv8/YOLOv8_def/Dataset/predictions/ICB20/ICB20_TF08/ICB20_TF08_0122.JPG: 544x800 3 Phakellias, 4 Dendrophyllias, 109.1ms
image 116/206 /content/gdrive/MyDrive/Trabajo/Object_Detection/YOLOv8/YOLOv8_def/Dataset/predictions/ICB20/ICB20_TF08/ICB20_TF08_0123.JPG: 544x800 5 Phakellias, 1 Dendrophyllia, 86.6ms
image 117/206 /content/gdrive/MyDrive/Trabajo/Object_Detection/YOLOv8/YOLOv8_def/Dataset/predictions/ICB20/ICB20_TF08/ICB20_TF08_0124.JPG: 544x800 1 Phakellia, 107.7ms
image 118/206 /content/gdrive/MyDrive/Trabajo/Object_Detection/YOLOv8/YOLOv8_def/Dataset/predictions/ICB20/ICB20_TF08/ICB20_TF08_0125.JPG: 544x800 5 Phakellias, 3 Dendrophyllias, 91.1ms
image 119/206 /content/gdrive/MyDrive/Trabajo/Object_Detection/YOLOv8/YOLOv8_def/Dataset/predictions/ICB20/ICB20_TF08/ICB20_TF08_0126.JPG: 544x800 2 Phakellias, 6 Dendrophyllias, 81.3ms
image 120/206 /content/gdrive/MyDrive/Trabajo/Object_Detection/YOLOv8/YOLOv8_def/Dataset/predictions/ICB20/ICB20_TF08/ICB20_TF08_0127.JPG: 544x800 2 Phakellias, 4 Dendrophyllias, 80.1ms
image 121/206 /content/gdrive/MyDrive/Trabajo/Object_Detection/YOLOv8/YOLOv8_def/Dataset/predictions/ICB20/ICB20_TF08/ICB20_TF08_0128.JPG: 544x800 1 Phakellia, 2 Dendrophyllias, 109.1ms
image 122/206 /content/gdrive/MyDrive/Trabajo/Object_Detection/YOLOv8/YOLOv8_def/Dataset/predictions/ICB20/ICB20_TF08/ICB20_TF08_0129.JPG: 544x800 1 Phakellia, 2 Dendrophyllias, 82.5ms
image 123/206 /content/gdrive/MyDrive/Trabajo/Object_Detection/YOLOv8/YOLOv8_def/Dataset/predictions/ICB20/ICB20_TF08/ICB20_TF08_0130.JPG: 544x800 3 Dendrophyllias, 109.1ms
image 124/206 /content/gdrive/MyDrive/Trabajo/Object_Detection/YOLOv8/YOLOv8_def/Dataset/predictions/ICB20/ICB20_TF08/ICB20_TF08_0131.JPG: 544x800 2 Phakellias, 3 Dendrophyllias, 98.2ms
image 125/206 /content/gdrive/MyDrive/Trabajo/Object_Detection/YOLOv8/YOLOv8_def/Dataset/predictions/ICB20/ICB20_TF08/ICB20_TF08_0132.JPG: 544x800 4 Phakellias, 2 Dendrophyllias, 92.9ms
image 126/206 /content/gdrive/MyDrive/Trabajo/Object_Detection/YOLOv8/YOLOv8_def/Dataset/predictions/ICB20/ICB20_TF08/ICB20_TF08_0133.JPG: 544x800 (no detections), 109.2ms
image 127/206 /content/gdrive/MyDrive/Trabajo/Object_Detection/YOLOv8/YOLOv8_def/Dataset/predictions/ICB20/ICB20_TF08/ICB20_TF08_0134.JPG: 544x800 (no detections), 83.8ms
image 128/206 /content/gdrive/MyDrive/Trabajo/Object_Detection/YOLOv8/YOLOv8_def/Dataset/predictions/ICB20/ICB20_TF08/ICB20_TF08_0135.JPG: 544x800 (no detections), 80.1ms
image 129/206 /content/gdrive/MyDrive/Trabajo/Object_Detection/YOLOv8/YOLOv8_def/Dataset/predictions/ICB20/ICB20_TF08/ICB20_TF08_0136.JPG: 544x800 (no detections), 109.1ms
image 130/206 /content/gdrive/MyDrive/Trabajo/Object_Detection/YOLOv8/YOLOv8_def/Dataset/predictions/ICB20/ICB20_TF08/ICB20_TF08_0137.JPG: 544x800 (no detections), 83.9ms
image 131/206 /content/gdrive/MyDrive/Trabajo/Object_Detection/YOLOv8/YOLOv8_def/Dataset/predictions/ICB20/ICB20_TF08/ICB20_TF08_0138.JPG: 544x800 (no detections), 80.1ms
image 132/206 /content/gdrive/MyDrive/Trabajo/Object_Detection/YOLOv8/YOLOv8_def/Dataset/predictions/ICB20/ICB20_TF08/ICB20_TF08_0139.JPG: 544x800 (no detections), 109.1ms
image 133/206 /content/gdrive/MyDrive/Trabajo/Object_Detection/YOLOv8/YOLOv8_def/Dataset/predictions/ICB20/ICB20_TF08/ICB20_TF08_0140.JPG: 544x800 (no detections), 83.8ms
image 134/206 /content/gdrive/MyDrive/Trabajo/Object_Detection/YOLOv8/YOLOv8_def/Dataset/predictions/ICB20/ICB20_TF08/ICB20_TF08_0141.JPG: 544x800 (no detections), 109.1ms
image 135/206 /content/gdrive/MyDrive/Trabajo/Object_Detection/YOLOv8/YOLOv8_def/Dataset/predictions/ICB20/ICB20_TF08/ICB20_TF08_0142.JPG: 544x800 (no detections), 83.8ms
image 136/206 /content/gdrive/MyDrive/Trabajo/Object_Detection/YOLOv8/YOLOv8_def/Dataset/predictions/ICB20/ICB20_TF08/ICB20_TF08_0143.JPG: 544x800 1 Phakellia, 80.0ms
image 137/206 /content/gdrive/MyDrive/Trabajo/Object_Detection/YOLOv8/YOLOv8_def/Dataset/predictions/ICB20/ICB20_TF08/ICB20_TF08_0144.JPG: 544x800 5 Phakellias, 109.1ms
image 138/206 /content/gdrive/MyDrive/Trabajo/Object_Detection/YOLOv8/YOLOv8_def/Dataset/predictions/ICB20/ICB20_TF08/ICB20_TF08_0145.JPG: 544x800 8 Phakellias, 83.8ms
image 139/206 /content/gdrive/MyDrive/Trabajo/Object_Detection/YOLOv8/YOLOv8_def/Dataset/predictions/ICB20/ICB20_TF08/ICB20_TF08_0146.JPG: 544x800 7 Phakellias, 109.1ms
image 140/206 /content/gdrive/MyDrive/Trabajo/Object_Detection/YOLOv8/YOLOv8_def/Dataset/predictions/ICB20/ICB20_TF08/ICB20_TF08_0147.JPG: 544x800 6 Phakellias, 83.9ms
image 141/206 /content/gdrive/MyDrive/Trabajo/Object_Detection/YOLOv8/YOLOv8_def/Dataset/predictions/ICB20/ICB20_TF08/ICB20_TF08_0148.JPG: 544x800 4 Phakellias, 1 Dendrophyllia, 109.1ms
image 142/206 /content/gdrive/MyDrive/Trabajo/Object_Detection/YOLOv8/YOLOv8_def/Dataset/predictions/ICB20/ICB20_TF08/ICB20_TF08_0149.JPG: 544x800 4 Phakellias, 3 Dendrophyllias, 82.5ms
image 143/206 /content/gdrive/MyDrive/Trabajo/Object_Detection/YOLOv8/YOLOv8_def/Dataset/predictions/ICB20/ICB20_TF08/ICB20_TF08_0150.JPG: 544x800 (no detections), 80.1ms
image 144/206 /content/gdrive/MyDrive/Trabajo/Object_Detection/YOLOv8/YOLOv8_def/Dataset/predictions/ICB20/ICB20_TF08/ICB20_TF08_0151.JPG: 544x800 (no detections), 109.2ms
image 145/206 /content/gdrive/MyDrive/Trabajo/Object_Detection/YOLOv8/YOLOv8_def/Dataset/predictions/ICB20/ICB20_TF08/ICB20_TF08_0152.JPG: 544x800 3 Dendrophyllias, 98.3ms
image 146/206 /content/gdrive/MyDrive/Trabajo/Object_Detection/YOLOv8/YOLOv8_def/Dataset/predictions/ICB20/ICB20_TF08/ICB20_TF08_0153.JPG: 544x800 1 Dendrophyllia, 91.1ms
image 147/206 /content/gdrive/MyDrive/Trabajo/Object_Detection/YOLOv8/YOLOv8_def/Dataset/predictions/ICB20/ICB20_TF08/ICB20_TF08_0154.JPG: 544x800 4 Phakellias, 2 Dendrophyllias, 81.3ms
image 148/206 /content/gdrive/MyDrive/Trabajo/Object_Detection/YOLOv8/YOLOv8_def/Dataset/predictions/ICB20/ICB20_TF08/ICB20_TF08_0155.JPG: 544x800 3 Phakellias, 4 Dendrophyllias, 80.1ms
image 149/206 /content/gdrive/MyDrive/Trabajo/Object_Detection/YOLOv8/YOLOv8_def/Dataset/predictions/ICB20/ICB20_TF08/ICB20_TF08_0156.JPG: 544x800 2 Phakellias, 1 Dendrophyllia, 109.2ms
image 150/206 /content/gdrive/MyDrive/Trabajo/Object_Detection/YOLOv8/YOLOv8_def/Dataset/predictions/ICB20/ICB20_TF08/ICB20_TF08_0157.JPG: 544x800 3 Phakellias, 2 Dendrophyllias, 107.6ms
image 151/206 /content/gdrive/MyDrive/Trabajo/Object_Detection/YOLOv8/YOLOv8_def/Dataset/predictions/ICB20/ICB20_TF08/ICB20_TF08_0158.JPG: 544x800 2 Phakellias, 100.3ms
image 152/206 /content/gdrive/MyDrive/Trabajo/Object_Detection/YOLOv8/YOLOv8_def/Dataset/predictions/ICB20/ICB20_TF08/ICB20_TF08_0159.JPG: 544x800 3 Phakellias, 4 Dendrophyllias, 82.6ms
image 153/206 /content/gdrive/MyDrive/Trabajo/Object_Detection/YOLOv8/YOLOv8_def/Dataset/predictions/ICB20/ICB20_TF08/ICB20_TF08_0160.JPG: 544x800 3 Phakellias, 2 Dendrophyllias, 109.1ms
image 154/206 /content/gdrive/MyDrive/Trabajo/Object_Detection/YOLOv8/YOLOv8_def/Dataset/predictions/ICB20/ICB20_TF08/ICB20_TF08_0161.JPG: 544x800 2 Dendrophyllias, 92.4ms
image 155/206 /content/gdrive/MyDrive/Trabajo/Object_Detection/YOLOv8/YOLOv8_def/Dataset/predictions/ICB20/ICB20_TF08/ICB20_TF08_0162.JPG: 544x800 1 Phakellia, 1 Dendrophyllia, 109.1ms
image 156/206 /content/gdrive/MyDrive/Trabajo/Object_Detection/YOLOv8/YOLOv8_def/Dataset/predictions/ICB20/ICB20_TF08/ICB20_TF08_0163.JPG: 544x800 1 Phakellia, 1 Dendrophyllia, 107.9ms
image 157/206 /content/gdrive/MyDrive/Trabajo/Object_Detection/YOLOv8/YOLOv8_def/Dataset/predictions/ICB20/ICB20_TF08/ICB20_TF08_0164.JPG: 544x800 1 Dendrophyllia, 89.6ms
image 158/206 /content/gdrive/MyDrive/Trabajo/Object_Detection/YOLOv8/YOLOv8_def/Dataset/predictions/ICB20/ICB20_TF08/ICB20_TF08_0165.JPG: 544x800 1 Dendrophyllia, 81.2ms
image 159/206 /content/gdrive/MyDrive/Trabajo/Object_Detection/YOLOv8/YOLOv8_def/Dataset/predictions/ICB20/ICB20_TF08/ICB20_TF08_0166.JPG: 544x800 (no detections), 80.1ms
image 160/206 /content/gdrive/MyDrive/Trabajo/Object_Detection/YOLOv8/YOLOv8_def/Dataset/predictions/ICB20/ICB20_TF08/ICB20_TF08_0167.JPG: 544x800 (no detections), 109.1ms
image 161/206 /content/gdrive/MyDrive/Trabajo/Object_Detection/YOLOv8/YOLOv8_def/Dataset/predictions/ICB20/ICB20_TF08/ICB20_TF08_0168.JPG: 544x800 2 Phakellias, 109.1ms
image 162/206 /content/gdrive/MyDrive/Trabajo/Object_Detection/YOLOv8/YOLOv8_def/Dataset/predictions/ICB20/ICB20_TF08/ICB20_TF08_0169.JPG: 544x800 (no detections), 82.5ms
image 163/206 /content/gdrive/MyDrive/Trabajo/Object_Detection/YOLOv8/YOLOv8_def/Dataset/predictions/ICB20/ICB20_TF08/ICB20_TF08_0170.JPG: 544x800 (no detections), 109.2ms
image 164/206 /content/gdrive/MyDrive/Trabajo/Object_Detection/YOLOv8/YOLOv8_def/Dataset/predictions/ICB20/ICB20_TF08/ICB20_TF08_0171.JPG: 544x800 (no detections), 98.3ms
image 165/206 /content/gdrive/MyDrive/Trabajo/Object_Detection/YOLOv8/YOLOv8_def/Dataset/predictions/ICB20/ICB20_TF08/ICB20_TF08_0172.JPG: 544x800 (no detections), 109.1ms
image 166/206 /content/gdrive/MyDrive/Trabajo/Object_Detection/YOLOv8/YOLOv8_def/Dataset/predictions/ICB20/ICB20_TF08/ICB20_TF08_0173.JPG: 544x800 (no detections), 109.1ms
image 167/206 /content/gdrive/MyDrive/Trabajo/Object_Detection/YOLOv8/YOLOv8_def/Dataset/predictions/ICB20/ICB20_TF08/ICB20_TF08_0174.JPG: 544x800 (no detections), 109.2ms
image 168/206 /content/gdrive/MyDrive/Trabajo/Object_Detection/YOLOv8/YOLOv8_def/Dataset/predictions/ICB20/ICB20_TF08/ICB20_TF08_0175.JPG: 544x800 1 Phakellia, 1 Dendrophyllia, 109.1ms
image 169/206 /content/gdrive/MyDrive/Trabajo/Object_Detection/YOLOv8/YOLOv8_def/Dataset/predictions/ICB20/ICB20_TF08/ICB20_TF08_0176.JPG: 544x800 1 Phakellia, 83.8ms
image 170/206 /content/gdrive/MyDrive/Trabajo/Object_Detection/YOLOv8/YOLOv8_def/Dataset/predictions/ICB20/ICB20_TF08/ICB20_TF08_0177.JPG: 544x800 (no detections), 109.1ms
image 171/206 /content/gdrive/MyDrive/Trabajo/Object_Detection/YOLOv8/YOLOv8_def/Dataset/predictions/ICB20/ICB20_TF08/ICB20_TF08_0178.JPG: 544x800 2 Phakellias, 2 Dendrophyllias, 106.8ms
image 172/206 /content/gdrive/MyDrive/Trabajo/Object_Detection/YOLOv8/YOLOv8_def/Dataset/predictions/ICB20/ICB20_TF08/ICB20_TF08_0179.JPG: 544x800 4 Phakellias, 1 Dendrophyllia, 82.5ms
image 173/206 /content/gdrive/MyDrive/Trabajo/Object_Detection/YOLOv8/YOLOv8_def/Dataset/predictions/ICB20/ICB20_TF08/ICB20_TF08_0180.JPG: 544x800 9 Phakellias, 1 Dendrophyllia, 111.5ms
image 174/206 /content/gdrive/MyDrive/Trabajo/Object_Detection/YOLOv8/YOLOv8_def/Dataset/predictions/ICB20/ICB20_TF08/ICB20_TF08_0181.JPG: 544x800 1 Phakellia, 3 Dendrophyllias, 109.2ms
image 175/206 /content/gdrive/MyDrive/Trabajo/Object_Detection/YOLOv8/YOLOv8_def/Dataset/predictions/ICB20/ICB20_TF08/ICB20_TF08_0182.JPG: 544x800 (no detections), 82.5ms
image 176/206 /content/gdrive/MyDrive/Trabajo/Object_Detection/YOLOv8/YOLOv8_def/Dataset/predictions/ICB20/ICB20_TF08/ICB20_TF08_0183.JPG: 544x800 2 Phakellias, 2 Dendrophyllias, 80.1ms
image 177/206 /content/gdrive/MyDrive/Trabajo/Object_Detection/YOLOv8/YOLOv8_def/Dataset/predictions/ICB20/ICB20_TF08/ICB20_TF08_0184.JPG: 544x800 1 Phakellia, 1 Dendrophyllia, 109.1ms
image 178/206 /content/gdrive/MyDrive/Trabajo/Object_Detection/YOLOv8/YOLOv8_def/Dataset/predictions/ICB20/ICB20_TF08/ICB20_TF08_0185.JPG: 544x800 2 Phakellias, 2 Dendrophyllias, 82.5ms
image 179/206 /content/gdrive/MyDrive/Trabajo/Object_Detection/YOLOv8/YOLOv8_def/Dataset/predictions/ICB20/ICB20_TF08/ICB20_TF08_0186.JPG: 544x800 4 Dendrophyllias, 109.1ms
image 180/206 /content/gdrive/MyDrive/Trabajo/Object_Detection/YOLOv8/YOLOv8_def/Dataset/predictions/ICB20/ICB20_TF08/ICB20_TF08_0187.JPG: 544x800 3 Phakellias, 3 Dendrophyllias, 82.6ms
image 181/206 /content/gdrive/MyDrive/Trabajo/Object_Detection/YOLOv8/YOLOv8_def/Dataset/predictions/ICB20/ICB20_TF08/ICB20_TF08_0188.JPG: 544x800 (no detections), 109.1ms
image 182/206 /content/gdrive/MyDrive/Trabajo/Object_Detection/YOLOv8/YOLOv8_def/Dataset/predictions/ICB20/ICB20_TF08/ICB20_TF08_0189.JPG: 544x800 1 Phakellia, 83.8ms
image 183/206 /content/gdrive/MyDrive/Trabajo/Object_Detection/YOLOv8/YOLOv8_def/Dataset/predictions/ICB20/ICB20_TF08/ICB20_TF08_0190.JPG: 544x800 2 Phakellias, 80.1ms
image 184/206 /content/gdrive/MyDrive/Trabajo/Object_Detection/YOLOv8/YOLOv8_def/Dataset/predictions/ICB20/ICB20_TF08/ICB20_TF08_0191.JPG: 544x800 3 Phakellias, 80.2ms
image 185/206 /content/gdrive/MyDrive/Trabajo/Object_Detection/YOLOv8/YOLOv8_def/Dataset/predictions/ICB20/ICB20_TF08/ICB20_TF08_0192.JPG: 544x800 (no detections), 80.0ms
image 186/206 /content/gdrive/MyDrive/Trabajo/Object_Detection/YOLOv8/YOLOv8_def/Dataset/predictions/ICB20/ICB20_TF08/ICB20_TF08_0193.JPG: 544x800 (no detections), 109.1ms
image 187/206 /content/gdrive/MyDrive/Trabajo/Object_Detection/YOLOv8/YOLOv8_def/Dataset/predictions/ICB20/ICB20_TF08/ICB20_TF08_0194.JPG: 544x800 1 Phakellia, 4 Dendrophyllias, 83.8ms
image 188/206 /content/gdrive/MyDrive/Trabajo/Object_Detection/YOLOv8/YOLOv8_def/Dataset/predictions/ICB20/ICB20_TF08/ICB20_TF08_0195.JPG: 544x800 (no detections), 109.2ms
image 189/206 /content/gdrive/MyDrive/Trabajo/Object_Detection/YOLOv8/YOLOv8_def/Dataset/predictions/ICB20/ICB20_TF08/ICB20_TF08_0196.JPG: 544x800 3 Phakellias, 1 Dendrophyllia, 83.9ms
image 190/206 /content/gdrive/MyDrive/Trabajo/Object_Detection/YOLOv8/YOLOv8_def/Dataset/predictions/ICB20/ICB20_TF08/ICB20_TF08_0197.JPG: 544x800 2 Phakellias, 80.1ms
image 191/206 /content/gdrive/MyDrive/Trabajo/Object_Detection/YOLOv8/YOLOv8_def/Dataset/predictions/ICB20/ICB20_TF08/ICB20_TF08_0198.JPG: 544x800 2 Phakellias, 2 Dendrophyllias, 109.1ms
image 192/206 /content/gdrive/MyDrive/Trabajo/Object_Detection/YOLOv8/YOLOv8_def/Dataset/predictions/ICB20/ICB20_TF08/ICB20_TF08_0199.JPG: 544x800 3 Phakellias, 4 Dendrophyllias, 82.5ms
image 193/206 /content/gdrive/MyDrive/Trabajo/Object_Detection/YOLOv8/YOLOv8_def/Dataset/predictions/ICB20/ICB20_TF08/ICB20_TF08_0200.JPG: 544x800 3 Phakellias, 4 Dendrophyllias, 109.2ms
image 194/206 /content/gdrive/MyDrive/Trabajo/Object_Detection/YOLOv8/YOLOv8_def/Dataset/predictions/ICB20/ICB20_TF08/ICB20_TF08_0201.JPG: 544x800 2 Phakellias, 1 Dendrophyllia, 82.6ms
image 195/206 /content/gdrive/MyDrive/Trabajo/Object_Detection/YOLOv8/YOLOv8_def/Dataset/predictions/ICB20/ICB20_TF08/ICB20_TF08_0202.JPG: 544x800 2 Phakellias, 3 Dendrophyllias, 80.1ms
image 196/206 /content/gdrive/MyDrive/Trabajo/Object_Detection/YOLOv8/YOLOv8_def/Dataset/predictions/ICB20/ICB20_TF08/ICB20_TF08_0203.JPG: 544x800 6 Dendrophyllias, 107.6ms
image 197/206 /content/gdrive/MyDrive/Trabajo/Object_Detection/YOLOv8/YOLOv8_def/Dataset/predictions/ICB20/ICB20_TF08/ICB20_TF08_0204.JPG: 544x800 5 Dendrophyllias, 100.2ms
image 198/206 /content/gdrive/MyDrive/Trabajo/Object_Detection/YOLOv8/YOLOv8_def/Dataset/predictions/ICB20/ICB20_TF08/ICB20_TF08_0205.JPG: 544x800 4 Phakellias, 6 Dendrophyllias, 82.5ms
image 199/206 /content/gdrive/MyDrive/Trabajo/Object_Detection/YOLOv8/YOLOv8_def/Dataset/predictions/ICB20/ICB20_TF08/ICB20_TF08_0206.JPG: 544x800 6 Dendrophyllias, 109.1ms
image 200/206 /content/gdrive/MyDrive/Trabajo/Object_Detection/YOLOv8/YOLOv8_def/Dataset/predictions/ICB20/ICB20_TF08/ICB20_TF08_0207.JPG: 544x800 2 Phakellias, 3 Dendrophyllias, 109.1ms
image 201/206 /content/gdrive/MyDrive/Trabajo/Object_Detection/YOLOv8/YOLOv8_def/Dataset/predictions/ICB20/ICB20_TF08/ICB20_TF08_0208.JPG: 544x800 1 Phakellia, 3 Dendrophyllias, 83.8ms
image 202/206 /content/gdrive/MyDrive/Trabajo/Object_Detection/YOLOv8/YOLOv8_def/Dataset/predictions/ICB20/ICB20_TF08/ICB20_TF08_0209.JPG: 544x800 2 Phakellias, 4 Dendrophyllias, 109.1ms
image 203/206 /content/gdrive/MyDrive/Trabajo/Object_Detection/YOLOv8/YOLOv8_def/Dataset/predictions/ICB20/ICB20_TF08/ICB20_TF08_0210.JPG: 544x800 3 Phakellias, 4 Dendrophyllias, 82.6ms
image 204/206 /content/gdrive/MyDrive/Trabajo/Object_Detection/YOLOv8/YOLOv8_def/Dataset/predictions/ICB20/ICB20_TF08/ICB20_TF08_0211.JPG: 544x800 (no detections), 88.4ms
image 205/206 /content/gdrive/MyDrive/Trabajo/Object_Detection/YOLOv8/YOLOv8_def/Dataset/predictions/ICB20/ICB20_TF08/ICB20_TF08_0212.JPG: 544x800 (no detections), 109.1ms
image 206/206 /content/gdrive/MyDrive/Trabajo/Object_Detection/YOLOv8/YOLOv8_def/Dataset/predictions/ICB20/ICB20_TF08/ICB20_TF08_0213.JPG: 544x800 (no detections), 109.2ms
Speed: 4.5ms preprocess, 95.8ms inference, 2.2ms postprocess per image at shape (1, 3, 800, 800)
Results saved to runs/detect/predict28
"""

imagenes = []
phakellias = []
dendrophyllias = []

for line in resultados.split('\n'):
    image_match = re.search(r'ICB20_TF08_\d+.JPG', line)
    if image_match:
        imagenes.append(image_match.group(0))
        
        phakellia_match = re.search(r'(\d+) Phakellias?', line)
        phakellia_count = int(phakellia_match.group(1)) if phakellia_match else 0
        phakellias.append(phakellia_count)

        dendrophyllia_match = re.search(r'(\d+) Dendrophyllias?', line)
        dendrophyllia_count = int(dendrophyllia_match.group(1)) if dendrophyllia_match else 0
        dendrophyllias.append(dendrophyllia_count)

data = {'Image': imagenes,
        'Phakellia': phakellias,
        'Dendrophyllia': dendrophyllias}

df = pd.DataFrame(data)
df.to_csv('inference.csv', index=False)

print(df)

# %% [code]
import pandas as pd

# Lee el archivo "IA418_TF16_updated.csv" en un DataFrame de pandas
df_updated = pd.read_excel('/content/IA418_TF22_updated.xlsx')

# Une los dos DataFrames (`df` y `df_updated`) usando la función `merge` de pandas
merged_df = pd.merge(df, df_updated, left_on='Image', right_on='Foto', how='inner')

# Guarda el DataFrame resultante en un archivo .csv
merged_df.to_csv('IA418_TF18_updated.csv', index=False)

# %% [code]
import pandas as pd

# Lee el archivo "IA418_TF16_updated.csv" en un DataFrame de pandas
df_updated = pd.read_csv('IA418_TF18_updated.csv')

df_updated['Phakellia_m2'] = df_updated['Phakellia'] / df_updated['area_m2']
df_updated['Dendrophyllia_m2'] = df_updated['Dendrophyllia'] / df_updated['area_m2']

# Selecciona solo las columnas que deseas mantener en el nuevo archivo .csv
selected_columns = df_updated[['Image', 'Phakellia', 'Dendrophyllia', 'SUB1_Lon', 'SUB1_Lat', 'area_m2', 'Phakellia_m2','Dendrophyllia_m2']]

# Guarda el DataFrame resultante en un nuevo archivo .csv
selected_columns.to_excel('/content/map_ICB20_TF08.xlsx', index=False)
#new_data.to_csv('map_IA418_TF18.csv')

# %% [code]
import pandas as pd

df_updated = pd.read_excel('/content/gdrive/MyDrive/Trabajo/Object_Detection/Mapas/Capbreton/map_ICB20_TF08.xlsx')
# Selecciona solo las columnas que deseas mantener en el nuevo archivo .csv
selected_columns = df_updated[['SUB1_Lon', 'SUB1_Lat', 'Phakellia_m2']]

# Guarda el DataFrame resultante en un nuevo archivo .csv
selected_columns.to_csv('/content/map_ICB20_TF08.csv', index=False)

# %% [code]
import pandas as pd

# Selecciona solo las columnas que deseas mostrar en la tabla
selected_columns = df_updated[['Image', 'Phakellia', 'Dendrophyllia', 'SUB1_Lon', 'SUB1_Lat', 'Water_Depth', 'area_m2', 'Phakellia_m2','Dendrophyllia_m2']]

# Aplica un estilo simple a la tabla
styled_table = selected_columns.style.set_properties(**{
    'border': '1px solid black',
    'text-align': 'left'
})

# Muestra la tabla
styled_table

# %% [code]
df_updated

# %% [code]
!pip install diagrams

# %% [code]
from diagrams import Diagram, Cluster, Edge
from diagrams.onprem.compute import Server
from diagrams.onprem.database import PostgreSQL
from diagrams.onprem.inmemory import Redis
from diagrams.onprem.network import Internet

with Diagram("Pipeline de detección de objetos", show=False):
    with Cluster("Input"):
        input = [Server("Imagen 1"), Server("Imagen 2"), Server("Imagen 3")]

    with Cluster("Procesamiento"):
        model = Redis("YOLOv8")
        db = PostgreSQL("Base de datos")

    with Cluster("Output"):
        output = Internet("Mapa de densidad")

    input >> model >> db >> output

# %% [code]
