# Supplementary material for: High-resolution density assessment assisted by deep learning of Dendrophyllia cornigera (Lamarck, 1816) and Phakellia ventilabrum (Linnaeus, 1767) in rocky circalittoral shelf of Bay of Biscay
Source: PeerJ. 2024 Mar 7;12:e17080. doi: 10.7717/peerj.17080 (PMC10924775; doi:10.7717/peerj.17080)
Supplement: Supplemental Information 3 [file peerj-12-17080-s003.csv]

SUB1_Altitude	Pixel-cm
0.84	46.4332
0.95	43.1545
0.96	44.5856
0.99	35.7016
0.99	56.7153
1.00	42.6127
1.01	42.5130
1.03	60.3800
1.05	63.5690
1.06	34.0064
1.07	43.6965
1.08	28.3655
1.08	51.3074
1.09	56.2790
1.09	44.7290
3.49	78.6984
3.05	55.9269
3.00	36.7408
2.91	51.6109
2.90	70.4403
2.81	52.5582
2.76	29.7149
2.76	43.2263
2.74	42.5661
2.69	32.2872
2.68	38.7930
2.60	33.4695
2.60	58.3721
1.38	34.3972
1.37	33.0714
1.37	44.0291
1.36	31.8810
1.36	35.9489
1.36	30.4704
1.36	31.6998
1.36	27.8210
1.34	57.0840
1.34	36.9639
1.33	51.0981
1.33	45.3685
1.33	57.1413
1.33	46.1450
1.32	28.8302
1.32	43.2791
1.31	54.3598
1.31	34.1521
1.30	52.0482
1.30	48.1853
1.30	35.4231
1.25	38.4767
