# Supplementary material for: High-resolution density assessment assisted by deep learning of Dendrophyllia cornigera (Lamarck, 1816) and Phakellia ventilabrum (Linnaeus, 1767) in rocky circalittoral shelf of Bay of Biscay
Source: PeerJ. 2024 Mar 7;12:e17080. doi: 10.7717/peerj.17080 (PMC10924775; doi:10.7717/peerj.17080)
Supplement: Supplemental Information 4 — The splits of the KFold cross-validation k = 5. [file peerj-12-17080-s004.csv]

	split_1	split_2	split_3	split_4	split_5
ds0_000_IA418_TF22_0003	val	train	train	train	train
ds0_001_IA418_TF22_0004	train	val	train	train	train
ds0_002_IA418_TF22_0005	train	train	train	train	train
ds0_003_IA418_TF22_0006	train	train	train	train	val
ds0_004_IA418_TF22_0007	train	train	train	train	val
ds0_005_IA418_TF22_0008	train	val	train	train	train
ds0_006_IA418_TF22_0009	train	train	train	train	val
ds0_007_IA418_TF22_0010	val	train	train	train	train
ds0_008_IA418_TF22_0011	train	train	train	train	val
ds0_009_IA418_TF22_0012	train	train	train	val	train
ds0_010_IA418_TF22_0014	train	train	train	val	train
ds0_011_IA418_TF22_0015	train	train	val	train	train
ds0_012_IA418_TF22_0016	train	train	train	train	train
ds0_013_IA418_TF22_0017	train	val	train	train	train
ds0_014_IA418_TF22_0018	train	train	train	val	train
ds0_015_IA418_TF22_0019	train	val	train	train	train
ds0_016_IA418_TF22_0020	val	train	train	train	train
ds0_017_IA418_TF22_0021	train	train	train	train	val
ds0_018_IA418_TF22_0022	train	val	train	train	train
ds0_019_IA418_TF22_0023	train	train	train	val	train
ds0_020_IA418_TF22_0024	val	train	train	train	train
ds0_021_IA418_TF22_0025	train	val	train	train	train
ds0_022_IA418_TF22_0026	train	train	train	train	val
ds0_023_IA418_TF22_0028	train	val	train	train	train
ds0_024_IA418_TF22_0029	val	train	train	train	train
ds0_025_IA418_TF22_0030	train	train	train	train	val
ds0_026_IA418_TF22_0031	train	train	train	train	val
ds0_027_IA418_TF22_0032	train	train	train	train	val
ds0_028_IA418_TF22_0033	val	train	train	train	train
ds0_029_IA418_TF22_0034	val	train	train	train	train
ds0_030_IA418_TF22_0035	train	train	train	val	train
ds0_031_IA418_TF22_0036	train	train	val	train	train
ds0_032_IA418_TF22_0037	val	train	train	train	train
ds0_033_IA418_TF22_0038	train	val	train	train	train
ds0_034_IA418_TF22_0039	val	train	train	train	train
ds0_035_IA418_TF22_0040	train	train	val	train	train
ds0_036_IA418_TF22_0041	train	train	train	val	train
ds0_037_IA418_TF22_0042	train	train	train	val	train
ds0_038_IA418_TF22_0043	train	train	train	train	train
ds0_039_IA418_TF22_0044	train	val	train	train	train
ds0_040_IA418_TF22_0046	train	train	train	train	val
ds0_041_IA418_TF22_0048	train	train	train	train	train
ds0_042_IA418_TF22_0050	train	train	train	train	val
ds0_043_IA418_TF22_0058	train	train	train	train	val
ds0_044_IA418_TF22_0061	train	train	val	train	train
ds0_045_IA418_TF22_0062	train	train	train	train	train
ds0_046_IA418_TF22_0063	train	train	train	train	train
ds0_047_IA418_TF22_0064	val	train	train	train	train
ds0_048_IA418_TF22_0065	train	train	train	val	train
ds0_049_IA418_TF22_0067	train	train	train	val	train
ds0_050_IA418_TF22_0068	train	train	val	train	train
ds0_051_IA418_TF22_0069	train	train	train	train	train
ds0_052_IA418_TF22_0070	train	train	train	val	train
ds0_053_IA418_TF22_0073	val	train	train	train	train
ds0_054_IA418_TF22_0074	train	train	train	train	train
ds0_055_IA418_TF22_0075	train	train	val	train	train
ds0_056_IA418_TF22_0076	train	train	train	val	train
ds0_057_IA418_TF22_0077	train	train	train	val	train
ds0_058_IA418_TF22_0078	train	val	train	train	train
ds0_059_IA418_TF22_0079	train	val	train	train	train
ds0_060_IA418_TF22_0081	train	train	train	val	train
ds0_061_IA418_TF22_0082	val	train	train	train	train
ds0_062_IA418_TF22_0085	val	train	train	train	train
ds0_063_IA418_TF22_0086	val	train	train	train	train
ds0_064_IA418_TF22_0087	train	train	train	train	train
ds0_065_IA418_TF22_0088	train	train	val	train	train
ds0_066_IA418_TF22_0089	train	val	train	train	train
ds0_067_IA418_TF22_0090	train	train	val	train	train
ds0_068_IA418_TF22_0091	train	train	train	train	train
ds0_069_IA418_TF22_0092	train	train	train	train	train
ds0_070_IA418_TF22_0093	train	train	train	train	val
ds0_071_IA418_TF22_0094	train	train	train	train	val
ds0_072_IA418_TF22_0095	train	train	train	train	train
ds0_073_IA418_TF22_0096	train	train	train	train	train
ds0_074_IA418_TF22_0097	train	train	train	train	train
ds0_075_IA418_TF22_0098	train	train	train	train	val
ds0_076_IA418_TF22_0099	train	train	val	train	train
ds0_077_IA418_TF22_0100	train	val	train	train	train
ds0_078_IA418_TF22_0101	train	train	train	train	val
ds0_079_IA418_TF22_0102	train	train	train	train	val
ds0_080_IA418_TF22_0103	train	train	val	train	train
ds0_081_IA418_TF22_0104	train	val	train	train	train
ds0_082_IA418_TF22_0105	train	train	train	train	val
ds0_083_IA418_TF22_0106	train	train	train	train	train
ds0_084_IA418_TF22_0107	train	val	train	train	train
ds0_085_IA418_TF22_0108	train	train	val	train	train
ds0_086_IA418_TF22_0110	train	train	train	val	train
ds0_087_IA418_TF22_0111	train	val	train	train	train
ds0_088_IA418_TF22_0112	train	train	train	train	train
ds0_089_IA418_TF22_0113	val	train	train	train	train
ds0_090_IA418_TF22_0114	val	train	train	train	train
ds0_091_IA418_TF22_0116	train	val	train	train	train
ds0_092_IA418_TF22_0117	train	train	train	train	train
ds0_093_IA418_TF22_0119	val	train	train	train	train
ds0_094_IA418_TF22_0121	train	val	train	train	train
ds0_095_IA418_TF22_0122	train	val	train	train	train
ds0_096_IA418_TF22_0123	train	train	val	train	train
ds0_097_IA418_TF22_0124	train	train	val	train	train
ds0_098_IA418_TF22_0125	val	train	train	train	train
ds0_099_IA418_TF22_0126	train	val	train	train	train
ds0_100_IA418_TF22_0127	train	train	val	train	train
ds0_101_IA418_TF22_0128	train	train	train	val	train
ds0_102_IA418_TF22_0129	val	train	train	train	train
ds0_103_IA418_TF22_0130	train	train	train	train	train
ds0_104_IA418_TF22_0131	val	train	train	train	train
ds0_105_IA418_TF22_0132	train	train	train	train	val
ds0_106_IA418_TF22_0133	train	train	train	train	train
ds0_107_IA418_TF22_0134	val	train	train	train	train
ds0_108_IA418_TF22_0135	train	train	train	train	train
ds0_109_IA418_TF22_0136	val	train	train	train	train
ds0_110_IA418_TF22_0138	val	train	train	train	train
ds0_111_IA418_TF22_0143	train	train	val	train	train
ds0_112_IA418_TF22_0144	train	val	train	train	train
ds0_113_IA418_TF22_0145	train	train	train	val	train
ds0_114_IA418_TF22_0146	train	train	train	train	val
ds0_115_IA418_TF22_0147	train	train	train	train	val
ds0_116_IA418_TF22_0149	train	train	train	train	train
ds0_117_IA418_TF22_0150	val	train	train	train	train
ds0_118_IA418_TF22_0151	train	train	train	train	val
ds0_119_IA418_TF22_0152	val	train	train	train	train
ds0_120_IA418_TF22_0153	train	train	train	train	train
ds0_121_IA418_TF22_0154	train	train	train	train	train
ds0_122_IA418_TF22_0155	train	train	train	train	train
ds0_123_IA418_TF22_0165	train	train	train	val	train
ds0_124_IA418_TF22_0166	train	train	val	train	train
ds0_125_IA418_TF22_0167	train	train	train	val	train
ds0_126_IA418_TF22_0168	train	train	train	train	train
ds0_127_IA418_TF22_0169	train	train	train	val	train
ds0_128_IA418_TF22_0170	train	train	train	val	train
ds0_129_IA418_TF22_0171	train	val	train	train	train
ds0_130_IA418_TF18_0006	train	train	train	train	train
ds0_131_IA418_TF18_0007	train	val	train	train	train
ds0_132_IA418_TF18_0008	val	train	train	train	train
ds0_133_IA418_TF18_0009	train	train	train	train	train
ds0_134_IA418_TF18_0010	train	train	val	train	train
ds0_135_IA418_TF18_0011	train	train	val	train	train
ds0_136_IA418_TF18_0012	train	train	train	val	train
ds0_137_IA418_TF18_0013	train	train	train	train	train
ds0_138_IA418_TF18_0014	train	train	train	train	val
ds0_139_IA418_TF18_0015	train	train	train	val	train
ds0_140_IA418_TF18_0016	train	val	train	train	train
ds0_141_IA418_TF18_0017	train	train	train	train	val
ds0_142_IA418_TF18_0018	train	train	train	train	val
ds0_143_IA418_TF18_0019	train	train	train	val	train
ds0_144_IA418_TF18_0020	train	train	train	train	val
ds0_145_IA418_TF18_0023	train	train	val	train	train
ds0_146_IA418_TF18_0024	train	train	val	train	train
ds0_147_IA418_TF18_0025	train	train	val	train	train
ds0_148_IA418_TF18_0026	train	train	train	train	train
ds0_149_IA418_TF18_0027	train	train	train	train	train
ds0_150_IA418_TF18_0028	train	val	train	train	train
ds0_151_IA418_TF18_0029	train	train	train	val	train
ds0_152_IA418_TF18_0030	train	train	val	train	train
ds0_153_IA418_TF18_0032	train	train	train	train	train
ds0_154_IA418_TF18_0052	train	train	val	train	train
ds0_155_IA418_TF18_0053	train	train	train	train	train
ds0_156_IA418_TF18_0054	train	train	train	train	train
ds0_157_IA418_TF18_0056	train	train	val	train	train
ds0_158_IA418_TF18_0057	train	train	train	val	train
ds0_159_IA418_TF18_0058	train	train	train	val	train
ds0_160_IA418_TF18_0059	val	train	train	train	train
ds0_161_IA418_TF18_0060	train	train	train	train	val
ds0_162_IA418_TF18_0061	train	train	train	train	val
ds0_163_IA418_TF18_0062	train	train	val	train	train
ds0_164_IA418_TF18_0063	val	train	train	train	train
ds0_165_IA418_TF18_0064	val	train	train	train	train
ds0_166_IA418_TF18_0066	train	val	train	train	train
ds0_167_IA418_TF18_0067	train	train	train	train	train
ds0_168_IA418_TF18_0068	train	train	train	val	train
ds0_169_IA418_TF18_0069	train	train	val	train	train
ds0_170_IA418_TF18_0070	train	train	val	train	train
ds0_171_IA418_TF18_0071	val	train	train	train	train
ds0_172_IA418_TF18_0078	train	val	train	train	train
ds0_173_IA418_TF18_0079	train	val	train	train	train
ds0_174_IA418_TF18_0080	train	val	train	train	train
ds0_175_IA418_TF18_0081	train	val	train	train	train
ds0_176_IA418_TF18_0082	train	train	train	val	train
ds0_177_IA418_TF18_0083	train	val	train	train	train
ds0_178_IA418_TF18_0084	train	train	train	train	train
ds0_179_IA418_TF18_0086	train	val	train	train	train
ds0_180_IA418_TF18_0088	train	train	train	train	val
ds0_181_IA418_TF18_0089	train	train	train	train	train
ds0_182_IA418_TF18_0090	train	train	val	train	train
ds0_183_IA418_TF18_0091	val	train	train	train	train
ds0_184_IA418_TF18_0094	train	train	train	val	train
ds0_185_IA418_TF18_0095	train	train	val	train	train
ds0_186_IA418_TF18_0096	train	train	train	val	train
ds0_187_IA418_TF18_0097	train	train	train	train	val
ds0_188_IA418_TF18_0098	train	train	train	val	train
ds0_189_IA418_TF18_0099	val	train	train	train	train
ds0_190_IA418_TF18_0100	train	train	train	train	val
ds0_191_IA418_TF18_0101	train	train	train	train	val
ds0_192_IA418_TF18_0102	train	val	train	train	train
ds0_193_IA418_TF18_0103	train	train	val	train	train
ds0_194_IA418_TF18_0104	train	train	train	val	train
ds0_195_IA418_TF18_0105	val	train	train	train	train
ds0_196_IA418_TF18_0106	train	train	val	train	train
ds0_197_IA418_TF18_0108	train	train	val	train	train
ds0_198_IA418_TF18_0109	val	train	train	train	train
ds0_199_IA418_TF18_0110	train	train	val	train	train
ds0_200_IA418_TF18_0111	train	train	train	val	train
ds0_201_IA418_TF18_0112	train	train	train	val	train
ds0_202_IA418_TF18_0116	train	train	train	train	val
ds0_203_IA418_TF18_0119	train	train	train	train	val
ds0_204_IA418_TF18_0123	train	train	train	train	train
ds0_205_IA418_TF18_0124	train	train	train	train	train
ds0_206_IA418_TF18_0138	train	train	train	train	train
ds0_207_IA418_TF18_0139	train	train	train	train	val
ds0_208_IA418_TF18_0169	val	train	train	train	train
ds0_209_IA418_TF18_0178	train	train	train	val	train
ds0_210_IA418_TF18_0179	train	train	val	train	train
ds0_211_IA418_TF18_0182	val	train	train	train	train
ds0_212_IA418_TF18_0183	train	train	train	val	train
ds0_213_IA418_TF18_0184	train	train	train	train	val
ds0_214_IA418_TF16_0004	train	train	train	val	train
ds0_215_IA418_TF16_0005	val	train	train	train	train
ds0_216_IA418_TF16_0006	train	val	train	train	train
ds0_217_IA418_TF16_0012	train	train	val	train	train
ds0_218_IA418_TF16_0013	train	train	train	train	val
ds0_219_IA418_TF16_0014	val	train	train	train	train
ds0_220_IA418_TF16_0015	train	val	train	train	train
ds0_221_IA418_TF16_0016	train	train	train	val	train
ds0_222_IA418_TF16_0017	val	train	train	train	train
ds0_223_IA418_TF16_0018	train	train	train	train	val
ds0_224_IA418_TF16_0025	train	train	train	val	train
ds0_225_IA418_TF16_0026	train	val	train	train	train
ds0_226_IA418_TF16_0029	train	val	train	train	train
ds0_227_IA418_TF16_0030	train	train	val	train	train
ds0_228_IA418_TF16_0031	train	train	val	train	train
ds0_229_IA418_TF16_0032	train	val	train	train	train
ds0_230_IA418_TF16_0033	train	train	train	train	val
ds0_231_IA418_TF16_0034	train	train	val	train	train
ds0_232_IA418_TF16_0035	train	val	train	train	train
ds0_233_IA418_TF16_0036	train	train	val	train	train
ds0_234_IA418_TF16_0037	train	train	train	train	val
ds0_235_IA418_TF16_0038	train	val	train	train	train
ds0_236_IA418_TF16_0039	train	train	train	train	train
ds0_237_IA418_TF16_0040	train	train	val	train	train
ds0_238_IA418_TF16_0041	train	train	train	val	train
ds0_239_IA418_TF16_0042	val	train	train	train	train
